# Supplementary material for: The Dynamic Endothelial Activation and Stress Index (EASIX) as a Predictor of Early Death and Long-Term Survival in Acute Promyelocytic Leukemia (APL): A Multicenter Study
Source: Cancers (Basel). 2026 Mar 5;18(5):843. doi: 10.3390/cancers18050843 (PMC12984233; doi:10.3390/cancers18050843)
Supplement: Supplementary file 1 [file cancers-18-00843-s001.zip]

Archive with 1 entries (1 files):
- cancers-4153901-supplementary.pdf
